# Supplementary material for: Left ventricular anatomy in obstructive hypertrophic cardiomyopathy: beyond basal septal hypertrophy
Source: Eur Heart J Cardiovasc Imaging. 2022 Nov 28;24(6):807–18. doi: 10.1093/ehjci/jeac233 (PMC10229266; doi:10.1093/ehjci/jeac233)
Supplement: jeac233_Supplementary_Data [file jeac233_supplementary_data.zip]

Archive with 4 entries (4 files):
- Supplementary Figure 1.png
- Supplementary Figure 2.png
- Supplementary Figure 3 (1).png
- Supplementary Materials (8).docx
